# Supplementary material for: KRAS Promotes GLI2-Dependent Transcription during Pancreatic Carcinogenesis
Source: Cancer Res Commun. 2024 Jul 9;4(7):1677–89. doi: 10.1158/2767-9764.CRC-23-0464 (PMC11232480; doi:10.1158/2767-9764.CRC-23-0464)
Supplement: Supplementary Table 1 — describes the characteristics of the patients used in our study. [file crc-23-0464_supplementary_table_1_supp1.xlsx]

## Sheet: Supplementary Table 1
Supplementary Table 1: Patient characteristics from 1st stage to 2nd stage analysis of GWAS dataset. Survival from initial diagnosis indicates those with the GLI2 SNP have a statistically significant (<0.0001) lower survival rate than those without the GLI2 SNP.
		1st stage (N=590)	2nd stage (N=905)	Total (N=1495)	p-value
	Gender				0.957
	Female	259 (43.9%)	396 (43.8%)	655 (43.8%)
	Male	331 (56.1%)	509 (56.2%)	840 (56.2%)
	Age at initial diagnosis				0.467
	Mean +/- SD (y)	66.1 (10.32)	65.7 (11.27)	65.9 (10.90)
	Clinical Stage at initial diagnosis				0.2058
	IA:Resected	8 (1.4%)	16 (1.8%)	24 (1.6%)
	IB:Resected	24 (4.1%)	29 (3.2%)	53 (3.5%)
	IIA:Resected	51 (8.6%)	56 (6.2%)	107 (7.2%)
	IIB:Resected	102 (17.3%)	139 (15.4%)	241 (16.1%)
	Locally Advanced	207 (35.1%)	318 (35.1%)	525 (35.1%)
	Metastatic	198 (33.6%)	347 (38.3%)	545 (36.5%)
	Survival from initial diagnosis				<0.0001
	Number of Events	517	722	1239
	Median Survival Time (Days)	334	277	302
	Karnofsky Performance Score				0.4095
	Missing	17 ( %)	414 ( %)	431
	95:Normal Activity-Able	158 (27.6%)	146 (29.7%)	304 (28.6%)
	80:Normal Activity-With Effort	197 (34.4%)	146 (29.7%)	343 (32.2%)
	70:Normal Activity-Unable	161 (28.1%)	137 (27.9%)	298 (28%)
	60:Occasional Assistance	42 (7.3%)	47 (9.6%)	89 (8.4%)
	50:Considerable Assistance	15 (2.6%)	15 (3.1%)	30 (2.8%)
	Usual Adult BMI				0.382
	Mean (SD)	28.3 (5.49)	28.6 (5.87)	28.5 (5.73)
	Range	(15.3-53.4)	(17.0-59.0)	(15.3-59.0)
	BMI at enrollment in study				0.039
	Mean (SD)	25.5 (5.16)	26.0 (5.40)	25.8 (5.31)
	Range	(14.5-53.8)	(12.6-62.9)	(12.6-62.9)
	Weight Loss as a Percentage of Usual Adult Weight				0.0128
	Mean (SD)	0.1 (0.08)	0.1 (0.08)	0.1 (0.08)
	Range	(0.0-0.5)	(0.0-0.6)	(0.0-0.6)
