# Supplementary material for: KRAS Promotes GLI2-Dependent Transcription during Pancreatic Carcinogenesis
Source: Cancer Res Commun. 2024 Jul 9;4(7):1677–89. doi: 10.1158/2767-9764.CRC-23-0464 (PMC11232480; doi:10.1158/2767-9764.CRC-23-0464)
Supplement: Supplementary Table 2 — includes the SNP analysis of components of the Hedgehog pathway. [file crc-23-0464_supplementary_table_2_supp2.xlsx]

## Sheet: Sheet1
Supplementary Table 2: SNPs and survival associations in first and second stage analysis. Candidate SNPs were identified based on significant associations with survival in stage 1 analysis or included in stage 2 analysis based on literature review.
				1st Stage		2nd Stage
	Gene	Chr	SNP	Hazard Ratio	p-value	Hazard Ratio	p-value
	GLI2	2	rs11677381	1.37	0.0146	1.01845	0.87203
	GLI2	2	rs13387130	0.7417	0.0235	0.80667	0.05491
	GLI2	2	rs1992901	1.145	0.03794	1.2076	0.00068
	GLI2	2	rs4848134	1.33	0.04867	0.9766	0.84628
	GLI2	2	rs715092	0.8554	0.03189	1.02843	0.64146
	GLI3	7	rs10256288	1.188	0.04588	1.06573	0.34125
	GLI3	7	rs10488187	0.7829	0.03812	0.94864	0.54748
	GLI3	7	rs17172002	0.7729	0.02875	0.92791	0.38945
	GLI3	7	rs17172071	1.205	0.02047	1.0138	0.83101
	GLI3	7	rs1991769	0.868	0.04186	1.04313	0.45677
	GLI3	7	rs2116649	1.196	0.01836	1.00335	0.95632
	GLI3	7	rs3779159	1.207	0.02253	0.9507	0.45355
	GLI3	7	rs3801189	0.8704	0.0303	1.00085	0.9874
	GLI3	7	rs3801214	0.7904	0.02585	0.91184	0.27567
	GLI3	7	rs3823723	0.8793	0.04144	0.9991	0.98619
	GLI3	7	rs6959829	0.8091	0.04	0.92828	0.33917
	GLI3	7	rs6962367	1.183	0.02087	0.98715	0.82655
	GLI3	7	rs757911	1.151	0.02274	0.91767	0.10582
	GLI3	7	rs7805604	1.151	0.02708	0.92228	0.13146
	SHH	7	rs1225387	1.209	0.04579	1.00015	0.99801
	SHH	7	rs1233556	0.8261	0.02226	0.98375	0.81401
	SHH	7	rs1233560	0.923	0.2198	1.01935	0.71993
	SHH	7	rs1233563	1.031	0.6928	0.98135	0.76218
	SHH	7	rs1233571	0.9062	0.3108	1.107	0.21293
	SHH	7	rs1636874	0.9114	0.1923	1.01521	0.80478
	SHH	7	rs167020	0.8883	0.09278	1.09553	0.11908
	SHH	7	rs172310	0.93	0.2893	1.09152	0.12303
	SHH	7	rs208685	0.9164	0.1705	1.08384	0.12263
	SHH	7	rs288746	0.859	0.1138	0.96914	0.68957
	SHH	7	rs288756	0.9944	0.9335	1.09546	0.06974
	SHH	7	rs288765	1.003	0.9755	1.03495	0.62712
	SHH	7	rs6975820	1.14	0.5599	1.01803	0.79766
	SHH	7	rs872723	1.138	0.1254	1.14	0.5599
	SUFU	10	rs11594179	0.852	0.03899	0.97729	0.73119
	SUFU	10	rs11596235	0.8613	0.0332	0.8853	0.1818
