# Supplementary material for: KRAS Promotes GLI2-Dependent Transcription during Pancreatic Carcinogenesis
Source: Cancer Res Commun. 2024 Jul 9;4(7):1677–89. doi: 10.1158/2767-9764.CRC-23-0464 (PMC11232480; doi:10.1158/2767-9764.CRC-23-0464)
Supplement: Supplementary Table 3 — includes the sequence of the primers used in our study. [file crc-23-0464_supplementary_table_3_supp3.xlsx]

## Sheet: Sheet1
Supplementary Table 3: Primers used in study.
Primer Name	Sequence 5’-3’
RT-qPCR (Human)
GLI2-F1	agacgacgtggtgcagtacatcaa
GLI2-R1	cagctgctgcatgtagtttaccct
HPRT-F1	cctggcgtcgtgattagtgat
HPRT-R1	agacgttcagtcctgtccataa
TBP-F1	tataatcccaagcggtttgc
TBP-R1	cccaacttctgtacaactctagca
Plasmid Construction
Gib-mGli2-F1	agattacgctagatccactagtgaggccttcacttttccccacccca
Gib-mGli2-R1	gccccgctgctggctcaagatctg
Gib-pCEFL-EV-F1	tgaggaattggcgaagcttgc
Gib- pCEFL-EV-R1	atgcatgctcgagcggccgcactagtggatctagcgtaatctgga
Genotyping
Ptf1a-Cre-F1	agatgttcgcgattatcttc
Ptf1a-Cre-R1	agctacaccagagacgg
KrasG12D-F1	agctagccaccatggcttgagtaagtctgca
KrasG12D-R1	cctttacaagcgcacgcagactgtaga
Rosa26 ΔNGli2-F1	gagtttgttttctggtgcactg
Rosa26 ΔNGli2-R1	tgccaaaagacggcaatatggtgg
RT-qPCR (mouse)
Cycd1_ms-F1	tccaggtagttcatggccag
Cycd1_ms-R1	tggaacaccagctcctgtgc
ΔNGli2_ms-F1	tcgattacaaggatgacgatgac
ΔNGli2_ms-R1	gggtggtgtgtgtccaaa
LacZ-F1	gttgctgattcgaggcgtta
LacZ-R1	gttctgcttcatcagcaggata
mBcl2-F1	gtggatgactgagtacctgaac
mBcl2-R1	gagacagccaggagaaatcaa
mN-Myc-F1	ccttgagcgactcagatgatg
mN-Myc-R1	aggaggaacgtctcttctctac
mCdk2-F1	cttaatcaccctaatatcgtcaagc
mCdk2-R1	gaggcatccatgaatttcttg
mGli2-F1	acagagagctccgggctttg
mGli2-R1	gcactgcccaggggaga
mKras-F1	agaggactcctacaggaaaca
mKras-R1	gtccctcattgcactgtactc
mCcnd1-F1	tccaggtagttcatggccag
mCcnd1-R1	tggaacaccagctcctgtgc
mPRT-F1	aagtgtttattcctcatggactga
mPRT-R1	ctcccatctccttcatgacatc
mTBP-F1	gaagttccctataaggctggaag
mTBP-R1	aggagaacaattctgggtttga
ChIP
Ccnd1_chip-F1	atgcaaatttcagtttcctggtc
Ccnd1_chip-R1	agggtgcgccaccaag
